# Supplementary material for: Aortic Fibrosis in Insulin-Sensitive Mice with Endothelial Cell-Specific Deletion of Ceacam1 Gene
Source: Int J Mol Sci. 2022 Apr 14;23(8):4335. doi: 10.3390/ijms23084335 (PMC9027102; doi:10.3390/ijms23084335)
Supplement: Supplementary file 1 [file ijms-23-04335-s001.zip]

Archive with 1 entries (1 files):
- ijms-1624039-supplementary.pdf
